# Supplementary material for: Advancing open-source visual analytics in digital pathology: A systematic review of tools, trends, and clinical applications
Source: J Pathol Inform. 2025 May 23;18:100454. doi: 10.1016/j.jpi.2025.100454 (PMC12210317; doi:10.1016/j.jpi.2025.100454)
Supplement: Supplementary material 2 [file mmc2.csv]

title	year
A guided spatial transformer network for histology cell differentiation	2017
Visual analytics for the exploration of tumor tissue characterization	2015
HistoContours: a framework for visual annotation of histopathology whole slide images	2022
High-quality multimodal volume visualization of intracerebral pathological tissue.	2008
A collaborative digital pathology system for multi-touch mobile and desktop computing platforms	2013
xOpat: eXplainable Open Pathology Analysis Tool	2023
PATHONE: From one Thousand Patients to one Cell.	2016
Understanding Design for Automated Image Analysis in Digital Pathology	2016
Appealing but Potentially Biasing - Investigation of the Visual Representation of Segmentation Predictions by AI Recommender Systems for Medical Decision Making	2023
Using a high-resolution wall-sized virtual microscope to teach undergraduate medical students	2012
Direct volume rendering of photographic volumes using multi-dimensional color-based transfer functions	2002
Improving Workflow Integration with xPath: Design and Evaluation of a Human-AI Diagnosis System in Pathology	2023
Heart Disease Prediction Based on Machine Learning Methods	2022
Augmenting Pathologists with NaviPath: Design and Evaluation of a Human-AI Collaborative Navigation System	2023
iSPEED: a scalable and distributed in-memory based spatial query system for large and structurally complex 3D data	2018
RUN-ONCO: A Highly Extensible Software Platform for Cancer Precision Medicine	2020
Evaluating of Tissue Germination and Growth Rate of ROI on Implants of Electron Scanning Microscopy Images	2019
ICEVis: Interactive Clustering Exploration for tumor sub-region analysis in multiparametric cancer imaging	2022
XSEDE-enabled high-throughput lesion activity assessment	2013
A Pilot Benchmarking Study of Deep Neural Network Performance on Low Magnification Pathology Region-of-Interest Images	2020
Illustrative visualization for medical training	2005
Line drawings from volume data	2005
Tangible mtDNA: A Tangible Tabletop System for Exploring Genetic Mutations on Mitochondrial DNA Cancer Data	2017
AVCPR; web-based tool for extracting data from clinical pathology records to facilitate additional analysis and dynamic visualization	2023
Uni-Dual: A Generic Unified Dual-Task Medical Self-Supervised Learning Framework	2023
MediVol: A Practical Initial Evaluation of Refined, 3D, Interactive Volumetric Representations of Soft Tissue Pathologies in Virtual Environments	2009
Exploring Feature Fusion from A Contrastive Multi-Modality Learner for Liver Cancer Diagnosis	2024
Fostering meaningful scientific argumentation practices through ongoing classroom interactions	2010
Examining Disease Multimorbidity in U.S. Hospital Visits Before and During COVID-19 Pandemic: A Graph Analytics Approach	2023
Adaptive sampling for rapidly matching histograms	2018
A generalized deep learning framework for whole-slide image segmentation and analysis	2021
Interactive phenotyping of large-scale histology imaging data with HistomicsML	2017
Manual stage acquisition and interactive display of digital slides in histopathology	2014
NuClick: a deep learning framework for interactive segmentation of microscopic images	2020
Histopathological images analysis and predictive modeling implemented in digital pathology—current affairs and perspectives	2023
Interactive histology of large-scale biomedical image stacks	2010
The digital slide archive: A software platform for management, integration, and analysis of histology for cancer research	2017
Histopathology in 3D: From three-dimensional reconstruction to multi-stain and multi-modal analysis	2015
HistoQC: An Open-Source Quality Control Tool for Digital Pathology Slides	2019
OpenHI: open platform for histopathological image annotation	2019
Toward routine use of 3D histopathology as a research tool	2012
Interactive digital slides with heat maps: a novel method to improve the reproducibility of Gleason grading	2011
Similar image search for histopathology: SMILY	2019
Digital transplantation pathology: combining whole slide imaging, multiplex staining and automated image analysis	2012
Cancer Digital Slide Archive: an informatics resource to support integrated in silico analysis of TCGA pathology data	2013
HistoStitcher\copyright: An interactive program for accurate and rapid reconstruction of digitized whole histological sections from tissue fragments	2011
Visinity: Visual spatial neighborhood analysis for multiplexed tissue imaging data	2022
Quantification of myocardial fibrosis by digital image analysis and interactive stereology	2014
Yottixel–an image search engine for large archives of histopathology whole slide images	2020
An interobserver reproducibility study on invasiveness of bladder cancer using virtual microscopy and heatmaps	2013
Deep learning-based retrieval system for gigapixel histopathology cases and the open access literature	2019
The use of digital pathology and image analysis in clinical trials	2019
Introducing an Interactive Method to Improve Digital Pathology Image Segmentation	2017
Evaluation of whole slide image immunohistochemistry interpretation in challenging prostate needle biopsies	2008
An interactive pipeline for quantitative histopathological analysis of spatially defined drug effects in tumors	2021
Facetto: Combining unsupervised and supervised learning for hierarchical phenotype analysis in multi-channel image data	2019
Methods for segmentation and classification of digital microscopy tissue images	2019
Time-efficient sparse analysis of histopathological whole slide images	2011
Pan-cancer diagnostic consensus through searching archival histopathology images using artificial intelligence	2020
SynCLay: Interactive synthesis of histology images from bespoke cellular layouts	2024
Orbit image analysis: an open-source whole slide image analysis tool	2020
Web-based virtual microscopy in teaching and standardizing Gleason grading	2005
A method for linking computed image features to histological semantics in neuropathology	2007
Classifying histopathology whole-slides using fusion of decisions from deep convolutional network on a collection of random multi-views at multi-magnification	2017
The Pathologist 2.0: An Update on Digital Pathology in Veterinary Medicine	2017
VIPAR, a quantitative approach to 3D histopathology applied to lymphatic malformations	2017
Explainable AI (xAI) for anatomic pathology	2020
High-throughput adaptive sampling for whole-slide histopathology image analysis (HASHI) via convolutional neural networks: Application to invasive breast cancer detection	2018
Visual Assessment of 2-Dimensional Levels Within 3-Dimensional Pathology Data Sets of Prostate Needle Biopsies Reveals Substantial Spatial Heterogeneity	2023
Image-guided prostate sectioning supporting registration of graded cancerous foci from digital histopathology images to in vivo MRI: an interactive 3D visualization tool	2011
Virtual microscopy and digital pathology in training and education	2012
Computerized image-based detection and grading of lymphocytic infiltration in HER2+ breast cancer histopathology	2009
CGAM: click-guided attention module for interactive pathology image segmentation via backpropagating refinement	2023
Robust segmentation of overlapping cells in histopathology specimens using parallel seed detection and repulsive level set	2011
Automated grading of renal cell carcinoma using whole slide imaging	2014
Histopathology, cell proliferation indices and clinical outcome in 304 patients with mantle cell lymphoma (MCL): a clinicopathological study from the <i>European MCL Network</i>	2005
QuPath: Open source software for digital pathology image analysis	2017
Simultaneous cancer and tumor microenvironment subtyping using confocal infrared microscopy for all-digital molecular histopathology	2018
Improved automatic detection and segmentation of cell nuclei in histopathology images	2009
Pathology Playground: An Interactive Web-Based System for Pathology Unknowns With Immunohistochemistry and Molecular Studies	2022
Molecular profiling of individual tumor cells by hyperspectral microscopic imaging	2012
Towards the Augmented Pathologist: Challenges of Explainable-AI in Digital Pathology	2017
QuPath: The global impact of an open source digital pathology system	2021
OpenSlide: A vendor-neutral software foundation for digital pathology	2013
Parallel multiple instance learning for extremely large histopathology image analysis	2017
3D Visualization in Digital Medicine Using XR Technology	2023
MALDI imaging mass spectrometry for direct tissue analysis: a new frontier for molecular histology	2008
Conventional Machine Learning and Deep Learning Approach for Multi-Classification of Breast Cancer Histopathology Images—a Comparative Insight	2020
Content-based histopathology image retrieval using CometCloud	2014
Expanded vacuum-stable gels for multiplexed high-resolution spatial histopathology	2023
Personalizable AI platform for universal access to research and diagnosis in digital pathology	2023
An automatic nuclei segmentation method based on deep convolutional neural networks for histopathology images	2019
Mitosis counting in breast cancer: Object-level interobserver agreement and comparison to an automatic method	2016
Framework for parsing, visualizing and scoring tissue microarray images	2006
Interactive Segmentation Relabeling for Classification of Whole-Slide Histopathology Imagery	2015
Spatial interaction analysis with graph based mathematical morphology for histopathology	2017
Visual Analytics and Exploration of Calcium Transient Imaging Data using Event-Based Clustering	2023
3D reconstruction and visualisation for exploration of human axillary lymph nodes	2005
Unsupervised feature learning for content-based histopathology image retrieval	2014
Domain-specific Knowledge Guided Self-supervised Learning for Pathological Image Segmentation	2023
Attenuation Coefficient Parameter Estimations to Characterize Ex Vivo Carotid Plaque	2020
Virtual reality in biological microscopic imaging	2002
A Multimodal Image Registration System for Histology Images	2023
AcuEBase v1.0: an online database for analysis of acupuncture effect	2021
Connectivity and path analysis for neuron network in the Drosophila brain	2013
Deep-ReAP: Deep Representations And Partial label learning for Multi-pathology Classification	2021
A Computational Method for Tracking and Analysing Dynamic Phenotypes of Individual Macromolecules	2011
Hyperspectral imaging of microscopic medical preparations	2022
Three-dimensional reconstruction of the kidney	2022
DeGPR: Deep Guided Posterior Regularization for Multi-Class Cell Detection and Counting	2023
Unifying the integration, analysis and interpretation of multi-omic datasets: Exploration of the disease networks of Obstructive Nephropathy in children	2011
Visual Attention Analysis Of Pathologists Examining Whole Slide Images Of Prostate Cancer	2022
Evaluation of Multi-Scale Multiple Instance Learning to Improve Thyroid Cancer Classification	2022
Clinically Relevant Latent Space Embedding of Cancer Histopathology Slides Through Variational Autoencoder based Image Compression	2023
An interactive learning framework for scalable classification of pathology images	2015
RGB Channel Analysis for Glomerulus and Proximal Tubule Detection in Kidney Histology Image	2021
Reconstruct and Visualise Hierarchical Relationships in Whole Slide Images	2020
PIMIP: An Open Source Platform for Pathology Information Management and Integration	2021
FastPathology: An Open-Source Platform for Deep Learning-Based Research and Decision Support in Digital Pathology	2021
Visual Graphic Analysis of Imaging Diagnostic Analysis Research Literature Based on CiteSpace Bibliometrics	2021
A QuadTree Image Representation for Computational Pathology	2021
PathoVA: A visual analytics tool for pathology diagnosis and reporting	2017
Visual Analytics for Hypothesis-Driven Exploration in Computational Pathology	2021
Visualization of Decision Making in Digital Pathology as Educational Tool	2020
Improving the Visualization and Dicomization process for the Stacked Whole Slide Imaging	2021
Scope2Screen: Focus+Context Techniques for Pathology Tumor Assessment in Multivariate Image Data	2022
OpenHI - An open source framework for annotating histopathological image	2018
Visualization of Histopathological Decision Making Using a Roadbook Metaphor	2019
Comparison of polygon and voxel-based visualization of miroscopic serial sections	2022
Hierarchical Discriminative Learning Improves Visual Representations of Biomedical Microscopy	2023
One-side Virtual Histological Staining Model for Complex Human Samples	2022
The Traffic Light System: A user-friendly alternative for gait data representation	2024
Thinking Hallucination for Video Captioning	2023
Brea-Net: An Interpretable Dual-Attention Network for Imbalanced Breast Cancer Classification	2023
Nuclei segmentation with point annotations from pathology images via self-supervised learning and co-training	2023
Histopathology exploratory evidence of discrepancy detection of carcinoma in the colorectal region using integrated cnn-gradcam	2023
Transcriptome analysis of tissue microbiota diversity in tumor and non-tumor lymph nodes	2023
OPTIMAL: An OPTimized Imaging Mass cytometry AnaLysis framework for benchmarking segmentation and data exploration	2024
SKET X: A Visual Analytics Tool for Explaining Knowledge Extraction Results	2023
Two-photon imaging reveals histopathological changes in the gastric tumor microenvironment induced by neoadjuvant treatment	2023
Polarized hyperspectral microscopic imaging for collagen visualization on pathologic slides of head and neck squamous cell carcinoma	2023
Cancer Tissue Recognition by Muller Matrix Imaging Full Array Curve	2023
Hourglass, a rapid analysis framework for heterogeneous bioimaging data, identifies sex disparity in IL-6/STAT3-associated immune phenotypes in pancreatic cancer	2023
ViPRE: An open-source software implementation for end-to-end analysis of mass spectrometry data	2023
A multimodal, comprehensive characterization of a cutaneous wound model in healthy volunteers	2023
Transformer based multiple instance learning for WSI breast cancer classification	2024
Interoperable slide microscopy viewer and annotation tool for imaging data science and computational pathology	2023
The Comparative Pathology Workbench: Interactive visual analytics for biomedical data	2023
Osteosarcoma Explorer: A Data Commons With Clinical, Genomic, Protein, and Tissue Imaging Data for Osteosarcoma Research	2023
Classification of Colon and Lung Cancer through Analysis of Histopathology Images Using Deep Learning Models	2022
Enhanced descriptive captioning model for histopathological patches	2023
Use of a Convolutional Neural Network to Predict the Malignant Potential of Gastrointestinal Stromal Tumors in Transabdominal Ultrasound Images: Visualization of the Focus of the Prediction Model	2023
Pyramid-based self-supervised learning for histopathological image classification	2023
Deep Learning for Detecting BRCA Mutations in High-Grade Ovarian Cancer Based on an Innovative Tumor Segmentation Method From Whole Slide Images	2023
Omni-Seg: A Scale-Aware Dynamic Network for Renal Pathological Image Segmentation	2023
Evaluation of Kidney Histological Images Using Unsupervised Deep Learning	2021
Real-time whole slide mosaicing for non-automated microscopes in histopathology analysis	2013
Whole Slide Imaging: Applications	2021
Three factor nonnegative matrix factorization based HE stain unmixing in histopathological images	2021
Deep convolutional neural network-based algorithm for muscle biopsy diagnosis	2022
Towards Visual Question Answering on Pathology Images	2021
A Transfer Learning Radiomics Nomogram for Preoperative Prediction of Borrmann Type IV Gastric Cancer From Primary Gastric Lymphoma	2022
Breast Cancer Detection and Classification Employing Convolutional Neural Networks and Support Vector Machine for Histopathological Images	2021
Multi-modality measurement and comprehensive analysis of hepatocellular carcinoma using synchrotron-based microscopy and spectroscopy	2021
CS-CO: A Hybrid Self-Supervised Visual Representation Learning Method for H&E-stained Histopathological Images	2022
Learning Domain-Agnostic Visual Representation for Computational Pathology Using Medically-Irrelevant Style Transfer Augmentation	2021
Evaluation of Incision Margin and Radiotherapy Adjustment in Breast Cancer-Conserving Surgery Based on VR Pathology 3D Reconstruction	2021
Transformer-based unsupervised contrastive learning for histopathological image classification	2022
An integrative web-based software tool for multi-dimensional pathology whole-slide image analytics	2022
Predicting nodal metastases in papillary thyroid carcinoma using artificial intelligence	2021
A Novel Three-Dimensional Imaging System Based on Polysaccharide Staining for Accurate Histopathological Diagnosis of Inflammatory Bowel Diseases	2022
Explanation and Use of Uncertainty Quantified by Bayesian Neural Network Classifiers for Breast Histopathology Images	2022
TransPath: Transformer-Based Self-supervised Learning for Histopathological Image Classification	2021
Deep learning for evaluation of microvascular invasion in hepatocellular carcinoma from tumor areas of histology images	2022
Narrative online guides for the interpretation of digital-pathology images and tissue-atlas data	2022
Self-supervised Visual Representation Learning for Histopathological Images	2021
Artificial intelligence in ex vivo confocal laser scanning microscopy	2021
3D Visualization of Human Blood Vascular Networks Using Single-Domain Antibodies Directed against Endothelial Cell-Selective Adhesion Molecule (ESAM)	2022
Virtual reality for 3D histology: multi-scale visualization of organs with interactive feature exploration	2021
Intra-Query Parallelism for a Scalable and Responsive Web-Based Digital Pathology Viewer	2022
Multimodal Latent Semantic Alignment for Automated Prostate Tissue Classification and Retrieval	2020
A New Digital Method for Counting Mast Cells in Cutaneous Specific Lesions of Mastocytosis: A Series of Adult Cases of Mastocytosis With Clinical-Pathological Correlations	2021
Image synthesis as a pretext for unsupervised histopathological diagnosis	2020
Atlas of digital pathology: A generalized hierarchical histological tissue type-annotated database for deep learning	2019
Interactive Visualization of 3D Histopathology in Native Resolution	2019
Visualizing ultrastructural details of placental tissue with super-resolution structured illumination microscopy	2020
Topological Feature Extraction and Visualization of Whole Slide Images using Graph Neural Networks	2021
Novel kidney dissociation protocol and image-based flow cytometry facilitate improved analysis of injured proximal tubules	2019
Digital image analysis of multiplex fluorescence IHC in colorectal cancer recognizes the prognostic value of CDX2 and its negative correlation with SOX2	2020
Evaluation of surgically excised breast tissue microstructure using wide-field optical coherence tomography	2020
Unsupervised learning for cell-level visual representation in histopathology images with generative adversarial networks	2019
Optimum web viewer application for DICOM whole slide image visualization in anatomical pathology	2019
Comparing histologic evaluation of prostate tissue using nonlinear microscopy and paraffin H&E: a pilot study	2019
Layer-based visualization and biomedical information exploration of multi-channel large histological data	2019
Three-dimensional histopathological reconstruction of bladder tumours	2019
Quantitative validation of anti-PTBP1 antibody for diagnostic neuropathology use: Image analysis approach	2017
Towards pixel-to-pixel deep nucleus detection in microscopy images	2019
Synthetic augmentation and feature-based filtering for improved cervical histopathology image classification	2019
Leveraging random forests for interactive exploration of large histological images	2014
A comparative evaluation of supervised and unsupervised representation learning approaches for anaplastic medulloblastoma differentiation	2015
Histology image search using multimodal fusion	2014
Boosted Spectral Embedding (BoSE): Applications to content-based image retrieval of histopathology	2011
A system for accessing a collection of histology images using content-based strategies	2010
Queries of MALDI-imaging global datasets identifying ion mass signatures associated with tissue compartments	2014
Graphical display of histopathology data from toxicology studies for drug discovery and development: An industry perspective	2016
Managing and querying whole slide images	2012
Semantic Integrative Digital Pathology: Insights into Microsemiological Semantics and Image Analysis Scalability	2016
Data on megakaryocytes in the bone marrow of mice exposed to formaldehyde	2016
Uncertainty Driven Multi-loss Fully Convolutional Networks for Histopathology	2017
An automated ovarian tissue detection approach using type P63 counter stained images to minimize pathology experts observation variability	2017
Biological interpretation of morphological patterns in histopathological whole-slide images	2012
High-resolution digital brain atlases: A Hubble telescope for the brain	2011
Development of visual diagnostic expertise in pathology: An information-processing study	2003
A visual analytics system for breast tumor evaluation	2008
Ex vivo characterization of human atherosclerotic iliac plaque components using cryo-imaging	2008
Quantitative, architectural analysis of immune cell subsets in tumor-draining lymph nodes from breast cancer patients and healthy lymph nodes	2010
Toward real-time biopsy image analysis and cell segmentation	2006
A scalable visualization environment for the correlation of radiological and histopathological data at multiple levels of resolution	2009
Three-dimensional optical method for integrated visualization of mouse islet microstructure and vascular network with subcellular-level resolution	2010
Three-dimensional reconstruction of sentinel lymph nodes with metastatic breast cancer indicates three distinct patterns of tumour growth	2009
Application of Visualization Tools to the Analysis of Histopathological Data Enhances Biological Insight and Interpretation	2006
The key to an effective AI-powered digital pathology: Establishing a symbiotic workflow between pathologists and machine	2022
FlexTileSource: An OpenSeadragon Extension for Efficient Whole-Slide Image Visualization	2021
PathEdEx – Uncovering High-explanatory Visual Diagnostics Heuristics Using Digital Pathology and Multiscale Gaze Data	2017
Digital Pathology-based Study of Cell- and Tissue-level Morphologic Features in Serous Borderline Ovarian Tumor and High-grade Serous Ovarian Cancer	2021
Interactive thyroid whole slide image diagnostic system using deep representation	2020
Pathological image compression for big data image analysis: Application to hotspot detection in breast cancer	2019
TissueWand, a Rapid Histopathology Annotation Tool	2020
Learning how to detect: A deep reinforcement learning method for whole-slide melanoma histopathology images	2023
Segmentation of cervical cell nuclei in high-resolution microscopic images: A new algorithm and a web-based software framework	2012
An analysis of pathologists’ viewing processes as they diagnose whole slide digital images	2022
Experience Reviewing Digital Pap Tests using a Gallery of Images	2021
Implementation of Machine Learning-Aided Imaging Analytics for Histopathological Image Diagnosis	2021
Evaluation of microvascular density in Barrett's associated neoplasia	2013
Applications of artificial intelligence in prostate cancer histopathology	2023
An expandable informatics framework for enhancing central cancer registries with digital pathology specimens, computational imaging tools, and advanced mining capabilities	2022
Cross-task extreme learning machine for breast cancer image classification with deep convolutional features	2020
Pan-cancer integrative histology-genomic analysis via multimodal deep learning	2022
Deep Interactive Learning-based ovarian cancer segmentation of H&E-stained whole slide images to study morphological patterns of BRCA mutation	2023
Spatially aware deep learning reveals tumor heterogeneity patterns that encode distinct kidney cancer states	2023
DEPICTER: Deep representation clustering for histology annotation	2024
Accelerating pharmaceutical R&D with a user-friendly AI system for histopathology image analysis	2023
Histology segmentation using active learning on regions of interest in oral cavity squamous cell carcinoma	2022
Deep embeddings and logistic regression for rapid active learning in histopathological images	2021
IL-MCAM: An interactive learning and multi-channel attention mechanism-based weakly supervised colorectal histopathology image classification approach	2022
A high-throughput active contour scheme for segmentation of histopathological imagery	2011
Tectonic infarct analysis: A computational tool for automated whole-brain infarct analysis from TTC-stained tissue	2023
Quicktime virtual reality technology in light microscopy to support medical education in pathology	2004
Unsupervised quantification of tissue immunofluorescence in animal models of multiple sclerosis – Instructions for use	2019
The Use of Immunohistochemistry Improves the Diagnosis of Small Cell Lung Cancer and Its Differential Diagnosis. An International Reproducibility Study in a Demanding Set of Cases	2017
A new method for three-dimensional immunofluorescence study of the cochlea	2020
Assisting the examination of large histopathological slides with adaptive forests	2017
TissueCypher™: A systems biology approach to anatomic pathology	2015
Statistical colour models: an automated digital image analysis method for quantification of histological biomarkers.	2016
